# Supplementary material for: Self-Care Behaviors and Its Associated Factors in Adult Congenital Heart Disease: A Cross-Sectional Study
Source: J Cardiovasc Dev Dis. 2026 May 28;13(6):232. doi: 10.3390/jcdd13060232 (PMC13300665; doi:10.3390/jcdd13060232)
Supplement: Supplementary file 1 [file jcdd-13-00232-s001.zip]

Archive with 1 entries (1 files):
- jcdd-4289364-supplementary.pdf
